# Supplementary material for: Multifaceted activation of STING axis upon Nipah and measles virus-induced syncytia formation
Source: PLoS Pathog. 2024 Sep 16;20(9):e1012569. doi: 10.1371/journal.ppat.1012569 (PMC11426520; doi:10.1371/journal.ppat.1012569)
Supplement: S1 Data — (XLSX) [file ppat.1012569.s006.xlsx]

## Sheet: Figure 1
1A
Days	WT	IFNAR KO	STING KO
5		1
6		1
6		1
6		1
6		1
27	0
27	0
27	0
27	0
27	0
27		0	0
27			0
27			0
27			0
27			0
1B
WT	IFNAR KO	STING KO
40	23.3	160
213.3	106.7	66.7
106.7	13.3	80
133.3		80
266.7		66.7
266.7		80
1C
NiV-N lung
	WT						IFNAR KO						STING KO
Early	1560	2700	2210	1870	2700	565	2780	3920	51300	49000	27900	70000	2480	7090	7090
Mid	2340	3500	20200	4658			265000	384521	311578				32800	56120	47361
Late	2410	1754	1964	1842			451369	497200	38213				18197	5360	21546	4981
NiV-N spleen
	WT						IFNAR KO						STING KO
Early	447	727	1110	2180	2680	514	2860	5200	4600	4450			1670	1170	1540
Mid	3240	2620	4410	1980			71200	81204	199000	102456			8310	6200	5845
Late	1230	1140	510	750			68210	98320	8600				1810	960	1760	790
NiV-N brain
	WT						IFNAR KO						STING KO
Early	15.9	31.2	48.4	15.9	29	45.1	174	234	824				118	119	132
Mid	37.6	54	39.5	61			1240	2510	1854				900	750	845
Late	75	58	28	36			1800	320	740				350	190	260
CXCL-10 lung
	WT						IFNAR KO						STING KO
Early	286000	280000	421000	286000	505000	717000	1840000	433000	715000	446000	372000	329000	208000	154000	174000	224000	125000	445000
Mid	998000000000	610000000000	879000000000	1280000000000			220000000000	187000000000	410000000000	241000000000			151000000000	120000000000	191000000000	177000000000
Late	520000000000	119000000000	1020000000000	130000000000			192000000000	230000000000	124000000000	125000000000			182000000000	170000000000	51700000000	123000000000
CXCL-10 spleen
	WT						IFNAR KO						STING KO
Early	758000	1010000	522000	454000	1560000	946000	94000	365000	1200000	1200000	372000	845000	82900	98000	160000	365000	84000	827000
Mid	221000000000	559000000000	1230000000000	1080000000000			391000000000	254000000000	540000000000	389000000000			130000000000	178000000000	110000000000	97000000000
Late	1380000000000	1190000000000	219000000000	160000000000			620000000000	188000000000	401000000000	190000000000			115000000000	85000000000	137000000000	141000000000
CXCL-10 brain
	WT						IFNAR KO						STING KO
Early	337000	441000	509000	1600000	1730000	1090000	337000	281000	250000	2090000	450000	640000	256000	2350000	423000	205000	1030000	2350000
Mid	48100000000	21500000000	111000000000	661000000000			1130000000000	128000000000	338000000000	304000000000			191000000000	203000000000	311000000000	280000000000
Late	24800000000	124000000000	724000000000	169000000000			309000000000	123000000000	289000000000	130000000000			297000000000	291000000000	137000000000	97000000000
IFNβ lung
	WT						IFNAR KO						STING KO
Early	32	28	28	25	32	41	33	60	33	29	77	84	34	29	51	27	29	58
Mid	101	93	89	117			154	138	146	129			78	69	84	59
Late	58	63	68	49			64	56	57	65			44	49	47	41
IFNβ spleen
	WT						IFNAR KO						STING KO
Early	69	61	80	58	66	57	108	74	69	51	71	118	57	71	75	47	51	50
Mid	60	66	61	57			59	80	57	71			48	39	45	43
Late	72	59	63	57			81	66	72	76			59	63	70	67
IFNβ brain
	WT						IFNAR KO						STING KO
Early	28	22	32	28	34	35	27	29	29	30	24	29	29	27	29	26	35	22
Mid	75	62	68	59			73	65	58	61			60	58	62	53
Late	60	62	54	58			58	54	61	62			50	48	54	47
1D
WT	IFNAR KO	STING KO
0.2007	3.4004	1.957
0.4344	4.67	3.4235
1.0561

## Sheet: Figure 2
2B
Uninfected	NiV	H151	RU.521
13200000	137000000	83300000	33100000
18800000	143000000	92700000	37800000
10200000	184000000	71500000	47200000
2D
Uninfected	NiV	H151	RU.521
20.8598	860.287	18.6566	29.9454
19.7719	550.542	33.4884	21.3669
35.3933	1261.15	50.956	23.858
12.7218	835.829	11.0486	15.8766
21.0728	2267.38	14.2808	36.7776
17.6046	827.7	16.3	15.8993
15.2229	1195.69	27.0279	15.5765
18.401	925.559	13.3529	27.7143
11.0956	1912.81	16.7302	13.2529
13.8266	2490.26	12.1006	31.0929
16.5305	884.863	17.9508	29.1078
19.5127	1322.06	12.2909	34.6667
14.2118	1345.34	12.2717	42.4286
12.4526	898.819	14.4074	28.483
17.389	1496.81	17.4286	53.3321
20.3527	2272.91	14.157	18.929
20.3152	2864.87	14.7358	33.4154
20.1969	1493.94	19.554	32.9828
13.1032	2019.51	23.7354	110.18
13.6821	1348.16	9.1698	33.5
14.1363	1483.11	13.8895	18.027
15.0023	1126.28	21.3153	22.4897
19.9196	1679	18.2029	18.008
17.8938	1317.74	21.7481	31.1789
19.6184	1372.42	16.5895	45.1812
14.0713	1593.41	16.8726	28.3626
9.4851	1644.78	15.1445	16.6593
16.3758	923.484	10.5778	35.4427
19.5428	1490.16	21.2818	16.6109
24.7632	1148.94	14.6271	16.5606
34.7688	1595.67	13.1434	37.2857
24.0184	839.303	18.2682	15.8443
16.023	1399.51	21.5021	14.9593
81.8382	1131.22	9.5858	20.3838
15.2264	1513.51	11.9196	21.0579
65.0881	963.078	15.2287	26.5577
17.3509	1436.78	15.5643	28.9571
16.4042	1752.77	17.4332	36.0965
17.2202	1003.9	12.9808	28.8615
21	2712.43	12.5079	33.3595
21.8278	1749.38	12.3381	35.0135
13.6346	1279.93	54.6875	28.4348
107.713	1764.05	13.3271	29.1316
36.2318	822.323	48.5729	28.5357
15.9091	2834.72	14.9608	30.6667
17.1203	893.802	12.5339	35.8426
21.3973	905.574	13.5468	29.1755
89.2701	2920.43	17.6822	30.3788
20.518	2917.96	61.9563	28.6721
137.597	915.673	16.8127	21.8354
13.9829	1089.91	9.3404	16.9675
14.1909	2442.31	10.3424	15.2738
7.0192	1268.63	24.3854	20.0072
25.2339	1540.4	49.6702	18.4
16.353	786.924	15.5651	18.7619
10.7412	885.454	29.4015	17.3333
18.9107	1536.01	25.6584	41.8395
29.1433	967.346	16.8932	39
3.5113	2082.21	16.5778	23.3236
17.9654	1139.12	13.0336	20.1277
15.3691	1207.11	19.9619	37.4369
14.0386	1101.12	10.5351	17.89
31.4949	1155.97	14.3214	19.1076
94.4078	2430.95	15.3706	37.3055
25.2212	751.431	12.0454	22.0873
128.623	1143.72	18.3175	29.0731
29.3179	252.2	21.1436	30.4462
22.6597	1069.59	12.8322	17.3613
28.0641	1350.2	11.0752	34.6393
19.8991	1981.27	11.2306	22.1376
16.8527	1390.32	18.3385	38.2938
26.3164	563.13	25.5546	20.3719
15.5071	1498.05	15.015	31.6305
16.2007	864.304	15.2711	16.2597
15.1635	2832.93	13.3448	99.713
127.771	3002.72	16.2637	24.3134
29.508	1794.98	14.728	61.3318
44.4717	2660.33	24.9926	21.6285
36.3522	1876.46	12.3765	12.8381
16.3739	1426.8	12.09	33.0561
43.6844	1412.27	15.8777	27.4234
26.3871	1031.38	18.5993	12.8341
96.1605	1328.11	17.1146	28.6988
28.9307	1339.04	16.9662	12.8421
40.6787	805.146	20.0261	19.3764
19.223	3064.79	27.2534	12.8667
21.0844	1288.17	18.6078	21.3233
21.794	806.783	30.561	34.294
23.1595	1315.44	17.8293	20.9281
23.7972	1717.67	18.5365	20.075
25.7958	1194.11	15.3033	24.7039
17.4077	1516.52	18.554	22.2891
12.1494	1305.28	18.5197	31.1961
95.1254	1786.42	17.1598	23.9218
21.6899	1977.46	28.5066	31.5391
14.4769	1032.61	14.7664	21.5362
41.9318	2643.15	16.2078	19.1221
30.0129	1581.28	12.0587	27.076
23.2141	1462.66	14.2473	59.2853
20.1374	1628.93	6.9221	24.0677
17.8584	2150	16.9871	20.9861
36.2455	833.241	19.2385	22.7115
11.2968	1937.94	46.02	23.121
11.3156	2038.12	13.8152	58.2315
22.9713	567.583	15.07	19.0756
18.5132	1338.11	15.0958	20.0851
18.9329	3597.25	13.572	23.1078
15.1124	3295.25	42.3564	18.1592
23.3922	754.824	34.4146	24.1109
20.1443	1109.62	15.381	17.0163
15.8477	1147.74	46.744	19.0905
27.0333	1101.99	4.5043	27.538
18.5747	1603.43	97.6409	42.6092
24.6004	1323.73	13.7439	43.4778
9.057	1458.9	16.5628	26.2857
11.2878	1144.18	41.482	36.0154
27.3389	1393.53	14.5135	18.4783
147.508	1199.8	13.7624	17.7716
28.3481	649.241	9.9506	19.6697
13.8381	2564.12	15.6575	17.3009
19.2112	1352.7	14.0336	26.6875
9.5779	812.544	22.4878	26.75
17.2569	1065.68	25.1715	24.003
15.4545	1684.36	14.154	14.7801
12.5549	1775.67	84.0651	15.3457
15.3291	628.169	3.2255	25.8938
156.936	764.436	13.2124	13.5134
21.5954	1048.02	12.7962	26.4827
34.3253	508.275	26.9501	23.7417
35.1971	671.265	14.6051	29.4312
18.2388		26.6572	24.105
29.9772		11.5239	22.5097
110.889		11.9061	26.9813
15.5633		14.3922	25.6583
14.0094		12.5041	28.894
13.7513		13.9333	27.4398
35.3512		14.1974	30.875
24.7639		10.4921	24.7788
31.5697		18.5639	76.4854
28.3115		32.8872	35.4513
16.8682		10.9626	21.9111
21.4158		18.1897	38.2965
16.8804		14.7401	49.8858
16.3306		15.8545	53.8012
19.5768		20.5832	35.5053
19.0712		18.6938	85.0814
17.8837		107.293	24.8739
20.4879		20.4103	49.8406
17.8224		14.2439	21.1444
20.5099		17.2141	96.1173
15.4834		12.2043	20.8443
19.4146		19.28	22.7333
15.8537		31.7749	21.9659
22.1414		13.9167	21.2264
11.7685		13.3444	35.1111
20.2151		9.9257	24.3786
25.4037		36.1199	37.4851
11.1244		17.9088	44.2232
21.1442		15.6326	33.578
13.5701		21.5544	49.8076
24.0734		19.1033	21.1006
11.893		12.7143	13.8204
19.6689		15.7237	28.6953
18.4565		24.0793	27.3105
25.35		21.4737	31.8387
21.6386		44.32	30.0051
7.1869		13.1905	13.075
17.8222		14.8492	41.049
17.36		20.2169	13.5362
4.5714		47.8862	37.6484
18.0799		117.52	26.2456
24.6513		18.2664	15.0588
13.1145		43.3702	25.9505
22.5633		23.0373	22.1271
16.5871		21.2396	27.835
10.44		13.1502	30.6525
22.9927		71.9746	22.8531
18.7617		25.4992	26.5147
34.0427		18.4673	25.6257
18.0943		20.0022	17.896
25.0426		21.9454	30.4216
17.2504		12.9744	19.4199
22.3564		23.3441	15.9202
9.5928		17.2823	35.858
27.1188		14.922	18.5118
22.4135		18.01	16.3077
11.6673		13.8404	20.7259
18.5054		14.0137	30.9397
30.7723		13.3685	26.3302
43.2189		12.1845	28.1765
28.7954		14.6928	29.1275
17.283		14.7115	12.6615
13.702		17.8575	28.7754
108.328		8.0702	27.9167
29.426		11.7442	34.2809
19.8636		14.2395	24.2995
17.9455		17.2387	28.7877
17.0194		22.381	11.7742
19.9481		41.3558	28.2188
23.578		14.6771	32.3822
21.9626		15.4247	34.6728
26.4059		17.5731	76.7395
19.3305		62.728	28.8367
20.4189		15.4507	49.63
28.1286		20.7556	23.4319
11.4841		15.6673	28.7938
15.0924		14.9593	23.3524
16.3507		21.5283	31.0583
19.6599		17.3256	16.1355
15.8739		18.4971	33.9432
21.3035		18.2013	29.5741
23.5188		85.0127	34.8232
18.5863		12.514	23.9832
18.8962		11.1545	28.627
129.088		15.0781	28.0785
12.1754		16.0883	29.7897
29.4931		45.6586	24.0629
22.5416		13.3433	36.533
19.9767		28.6421	35.8498
18.6736		16.4934	109.189
18.2725		15.6	29.5233
30.1937		16.4233	45.1111
20.561		16.5597	26.202
10.0947		23.407	27.6639
27.8824		15.732	22.9259
16.9045		14.1924	25.4955
27.864		22.6349	24.2388
99.6562		15.7791	28.3905
61.4779		13.0638	28.7172
103.445		14.4045	23.1397
30.4648		85.051	18.1254
50.8037		12.804	20.7759
76.528		34.5637	19.1948
27.9062		14.0181	16.918
22.0517		82.6194	24.5
22.125		13.9032	26.7544
15.6875		14.9962	18
13.2394		18.2735	20.7797
15.9262		18.712	18.8361
23.2077		15.2333	16.2539
25.3162		13.0091	27.7428
78.0931		15.0043	15.32
110.305		11.2435	14.6269
99.4617		134.128	30.1682
18.1023		11.2995	21.4752
18.0947		9.7264	18.33
14.4667		15.0171	22.6119
23.2659		12.6625	10.5509
17.3721		15.5092	77.5114
20.2294		10.5621	80.9031
21.3		18.3594	75.325
26.5466		11.6399	22.8905
16.8808		13.8214	41.1516
26.0674		16.545	15.4245
13.7791		16.75	19.3523
11.4782		31.4305	41.9691
16.8246		12.6823	10.0451
18.7948		21.9811	53.4547
132.641		16.2863	9.4293
32.4436		22.6943	18.9497
22.9545		15.4129	17.4135
16.5877		45.8268	22.4246
15.6456		15.8833	20.7146
25.5701		19.6102	25.8113
17.3118		25.6737	19.6462
12.8051		12.659	28.413
21.5455		14.3636	31.1169
10.6137		12.5641	30.5747
25.5738		24.0985	31.2026
60.3122		23.0385	15.9471
109.625		17.1794	17.0101
23.5421		14.0738	25.8599
31.0952		18.0706
25.0891		16.4184
21.9474		32.5119
16.1143		16.8494
167.622		17.9065
13.878		15.6099
		49.0455
		22
		14.3651
		15.6201
		13.6713
		23.4019
		26.5224
		20.113
		13.3861
		14.2761
		11.8151
		18.0153
		18.4291
		24.9576
		24.6792
		20.1882
		21.4776
		27.8923
		15.3961
		24.0969
		15.2195
		15.7909
		19.3593
		21.0713
		11.7895
		15.4051
		18.3571
		18.1918
		14.1818
		18.9882
		19.14
		43.7473
		10.5646
		10.1935
		21.5957
		28.9439
		15.1726
		17.1646
		41.8274
		16.5906
		39.6928
		16.4107
		16.7974
		17.5455
		18.2749
		17.9731
		30.8808
		21.5412
		13.1733
		15.7575
		34.9828
		15.8322
		17.5217
		14.6601
		22.1933
		14.678
		70.0028
		53.5739
		20.3917
		14.7305
		25.7048
		22.1733
		12.6255
		19.003
		12.7611
		26.6797
		23.1662
		21.1667
		14.3395
		25.1554
		83.8439
		19.4655
		14.6885
		26.0799
		22.9268
		15.1515
		12.2113
		12.9164
		16.06
		12.3575
		21.8108
		18.6777
		16.6768
		31.0171
		18.186
		19.3657
		15.72
		15.3786
		30.6107
		16.2816
		22.2323
		30.5115
		15.0279
		23.9268
		13.709
		22.2386
		13.2116
		32.0921
		22.0829
		18.7327
		13.5138
		14.7989
		30.4028
		20.6927
		13.6316
		15.2358
		11.5362
		26.5069
		21.393
		19.4846
		16.622
		14.125
		12.3521
		13.3058
		15.4511
		11.7166
		23.8993
		18.156
		14.4167
		26.0652
		29.9487
		16.1745
		37.0883
		28.3161
		30.8889
		17.1615
		25.2738
		36.3951
		41.211
		12.0604
		23.1499
		28.0915
		36.0263
		93.3698
		37.0479
		21.2072
		11.7211
		24.1307
		15.6232
		32.8557
		25.9858
		23.3962
		22.0308
		15.336
		14.9257
		13.545
		38.0052
		11.7008
		33.0147
		30.9509
		100.67
		82.198
		9.8377
		13.1096
		14.5882
		33.9336
		28.0072
		8.3582
		35.2414
		13.3927
		18.5534
		15.9086
		17.347
		28.6887
		21.3656
		16.8143
		37.998
		17.5131
		16.5179
		11.35
		15.1475
		18.4086
		17.3721
		38.0036
		94.7048
		29.6698
		19.5314
		19.893
		16.0356
		12.0671
		19.4953
		20.2038
		25.4181
		35.6959
		8.5521
		19.8699
		15.3471
		17.3597
		32.3067
		27.4545
		35.0576
		23.2008
		22.3165
		23.2227
		12.6218
		19.8157
		136.28
		21.6945
		20.4256
		143.014
		13.2656
		17.7018
		12.8239
		16.8092
		17.2787
		23.1774
		15.1163
		25.8205
		15.1505
		15.0099
		22.0435
		20.1251
		15.8945
		16.6443
		13.9133
		22.0238
		33.3517
		18.0958
		34.9237
		15.187
		21.2586
		17.9983
		22.5223
		32.3556
		19.5403
		11.5799
		33.3833
		27.9431
		21.08
		28.5782
		16.5245
		23.4802
		22.3575
		18.5748
		26.5156
		37.4818
		19.1276
		13.9235
		31.2657
		23.8397
		16.4148
		18.7416
		24.5015
		18.95
		14.6445
		25.9499
		22.7805
		22.0399
		14.5755
		10.5856
		19.2245
		25.3019
		24.2889
		20.1119

## Sheet: Figure 3
3A
Thp1 WT NI	Thp1 WT NiV	Thp1 STING NiV	Thp1 CGAS NiV	Thp1 IFI16 NiV
0.019	5.71	16.1	15.1	14.3
0.14	6.84	18.24	13.8	15.24
0.069	5.98	21.2	17.26	16.58
0.098	7.24	17.41	16.23	15.65
0.13	8.31	19.25	15.84	13.84
0.14	6.94	15.14	14.28	16.27
3B
Thp1 WT NI	Thp1 WT NiV	Thp1 STING NiV	Thp1 CGAS NiV	Thp1 IFI16 NiV
0	69300000	147000000	130000000	186000000
0	52000000	147000000	97900000	193000000
0	54600000	146000000	126000000	210000000
3C
Thp1 WT NI	Thp1 WT MeV	Thp1 STING MeV	Thp1 CGAS MeV	Thp1 IFI16 MeV
0.44	54.2	86.5	85.6	80.6
0.41	53.6	89.2	89	83.6
0.46	58.2	84.5	87.4	77.9
0.84	46.7	66.3	73	62.9
0.35	42.1	65.3	68.5	61.2
0.64	44.3	71.8	70.9	69.7
3D
Thp1 WT NI	Thp1 WT MeV	Thp1 STING MeV	Thp1 CGAS MeV	Thp1 IFI16 MeV
0	168000000	390000000	330000000	426000000
0	158000000	541000000	300000000	367000000
0	168000000	388000000	327000000	387000000

## Sheet: Figure 4B
4B
Conditions: THP-1 WT NI, THP-1 WT + NiV, THP-1 STING KO + NiV, THP-1 cGAS KO + NiV, THP-1 IFI16 KO + NiV
n=3
Anti NF-kB p65 (65 Kda) and anti-STING (37 KDa):
Anti-GAPDH (37 Kda):
Anti-p-STING (37 Kda):
Anti-p-NF-kB-p65 (65 KDa):

## Sheet: Figure 4E
4E
Conditions: THP-1 WT NI, THP-1 WT + MeV, THP-1 STING KO + MeV, THP-1 cGAS KO + MeV, THP-1 IFI16 KO + MeV
n=3
Anti NF-kB p65 (65 Kda) and anti-STING (37 KDa):
Anti-GAPDH (37 Kda):
Anti-p-STING (37 Kda):
Anti-p-NF-kB-p65 (65 KDa):

## Sheet: Figure 4 CF
4C
n=4
hIFNbeta
WT NI	WT NiV	STING KO	cGAS KO	IFI16 KO
0.00055	1	0.269079	0.466447	0.530921
0.000532	1	0.479091	0.400909	0.818182
0.000509	1	0.382979	0.440426	0.556028
0.566065	1	0.567954	0.285875	0.524261
hIL-6
WT NI	WT NiV	STING KO	cGAS KO	IFI16 KO
0.005366	1	0.401762	0.333921	0.148018
0.002755	1	0.308943	0.438482	0.224029
0.00123	1	0.370736	0.504488	0.190305
0.405967	1	0.127803	0.27972	0.345428
4F
n=4
hIFNbeta
WT NI	WT MeV	STING KO	cGAS KO	IFI16 KO
0.000268	1	0.119737	0.103655	0.41038
0.000359	1	0.12863	0.061165	0.402219
0.000515	1	0.159091	0.117614	0.527273
0.010381	1	0.035536	0.300909	0.285214
hIL-6
WT NI	WT MeV	STING KO	cGAS KO	IFI16 KO
0.011969	1	0.065305	0.296407	0.307252
0.001614	1	0.890082	0.874955	0.294106
0.001081	1	0.320494	0.529175	0.203951
0.011155	1	0.034393	0.158002	0.24637

## Sheet: Figure 5B
Figure 5B - HPMEC + NiV
Conditions: NI, NiV, NI + VIKI, NiV + VIKI (n=3)
Anti STING (37 KDa):										Densitometry
								Replicate		STING	p-STING	p-STING normalized on STING
								#1	NI	10917480	4596347	0.421008
									NiV	7490602	6687685	0.89281
									NI+VIKI	6381652	2798296	0.438491
									NiV+VIKI	6584459	2432790	0.369475
								#2	NI	89152487	3102962	0.0348051
									NiV	5155057	6098246	1.18296
									NI+VIKI	20452442	1786406	0.0873444
									NiV+VIKI	17576442	2854648	0.162413
								#3	NI	13394693	3383205	0.252578
Anti phospho-STING (37 KDa):									NiV	19999442	9010167	0.450521
									NI+VIKI	20975907	6435246	0.306792
									NiV+VIKI	21665806	8242187	0.380424
Anti GAPDH (37KDa):
Anti NiV-M (40 KDa):

## Sheet: Figure 5D
Figure 5D - HPMEC + MeV
Conditions: NI, MeV, NI + HRC4, MeV + HRC4 (n=3)
Anti STING (37 KDa):										Densitometry
								Replicate		STING	p-STING	p-STING normalized on STING
								#1	NI	15614907	1158263	0.0741767
									NiV	23585233	3920933	0.166245
									NI+VIKI	31935730	5077246	0.158983
									NiV+VIKI	25340910	543607	0.0214518
								#2	NI	27872174	3371234	0.120953
									NiV	27171910	5271723	0.194014
									NI+VIKI	29763345	4165832	0.139965
									NiV+VIKI	31573103	1986749	0.0629254
								#3	NI	16262513	3217057	0.19782
Anti phospho-STING (37 Kda):									NiV	4490874	9178702	2.04386
									NI+VIKI	7179045	5468146	0.761682
									NiV+VIKI	20624413	824607	0.0399821
Anti GAPDH (37KDa):
Anti MeV-N (60 KDa):

## Sheet: Figure 5GHI
5G
293T EV	293T NiV-F+G	CC + EV	CC + NiV-F	CC + NiV-G	CC + NiV-F+G	CC + NiV-F+G + VIKI
1	1.57	1	0.685484	0.946237	3.85753	1.34
1.14	1.24	1	0.663338	1.02853	1.58345	2.08
1.24	0.56	1	0.377885	0.599038	0.532692	2.35
0.65	0.69	1	1.96923	2.38462	7.43077	2.93
		1	2.75694	0.861111	4.05556	1.77
		1	0.756579	0.763158	4.27632	1.03
5H
293T EV	293T NiV-F+G	CC + EV	CC + NiV-F	CC + NiV-G	CC + NiV-F+G	CC + NiV-F+G + VIKI
0.16	0.43	1	1.10741	1.27963	2.61111	0.99
1	0.37	1	0.615018	0.359952	1.3826	1.25
0.6	0.28	1	0.521219	0.515778	0.603917	0.82
0.84	0.85	1	1.16487	0.72973	5.32432	1.62
		1	2.27737	1.5219	5.43796	1.23
		1	1.86082	1.07217	3.89175	1.16
5I
293T EV	293T NiV-F+G	CC + EV	CC + NiV-F	CC + NiV-G	CC + NiV-F+G	CC + NiV-F+G + VIKI
1	2.24	1	0.714115	1.42345	3.95933	0.96
0.89	1.58	1	1.16825	2.4559	6.0787	1.02
1.23	0.65	1	0.665347	1.16832	0.554455	2.03
1.12	1.36	1	1.6376	2.35422	5.42234	1.82
		1	0.665625	0.8125	0.914063	1.91
		1	3.89646	2.71935	5.2861	1.15

## Sheet: Figure 6
6B
NI	NiV	NI+VIKI	NiV+VIKI
345.519	101.418	392.339	459.236
370.372	116.662	456.81	503.991
365.748	122.175	434.338	440.658
387.879	244.619	368.654	474.146
6C
NI	NiV	NI+VIKI	NiV+VIKI
168.641	429.568	187.932	214.319
251.846	652.583	208.516	222.692
257.661	699.534	180.895	198.465
267.74	860.501	178.875	208.277
6E
NI	MeV	NI+HRC4	MeV+HRC4
2377.32	684.94	1494.72	1806.74
2443.66	505.981	1545.17	1806.1
1944.55	406.882	1906.13	1824.54
1766.69	306.176	2184.03	1481.06
6F
NI	MeV	NI+HRC4	MeV+HRC4
897.86	1243.87	403.279	873.573
671.445	814.926	729.16	816.294
597.344	958.219	789.796	462.282
542.246	1430.57	739.746	547.545
6I
WT	F	G	FG	FG VIKI
4622.59	10780.4	10204.5	492.3	8942.47
7962.42	10323.1	7265.26	416.75	14792.6
5262.98	5344.3	7620.75	666.321	6038.8
7126.44	4945.09	6536.84	274.745	8474.96

[truncated: 6 more sheets: Figure 7ACE, Figure 7BDF, S2, S3D, S3F, S4]
